# Supplementary material for: Contamination Evaluation and Source Analysis of Heavy Metals in Karst Soil Using UNMIX Model and Pb-Cd Isotopes
Source: Int J Environ Res Public Health. 2022 Sep 30;19(19):12478. doi: 10.3390/ijerph191912478 (PMC9566772; doi:10.3390/ijerph191912478)
Supplement: Supplementary file 1 [file ijerph-19-12478-s001.zip]

Archive with 1 entries (1 files):
- ijerph-1895489-supplementary.pdf
